# Supplementary material for: Optimizing patient's selection for prostate biopsy: A single institution experience with multi-parametric MRI and the 4Kscore test for the detection of aggressive prostate cancer
Source: PLoS One. 2018 Aug 9;13(8):e0201384. doi: 10.1371/journal.pone.0201384 (PMC6084850; doi:10.1371/journal.pone.0201384)
Supplement: S1 File — (XLSX) [file pone.0201384.s001.xlsx]

## Sheet: Sheet1
age	psat	k	dre	bs	los	tg	pg	sg	bt
79	57.63	90	Nodule	No	0				No
	2.12	1	Normal	Yes	3				No
70	4.98	1	Normal	Yes	0				No
74	5.78	11	Normal	No	0				No
62	4.07	18	Normal	No	4				No
72	7.11	26	Normal	No	0				No
	4.16	5	Normal	Yes	0				No
74	9.29	16	Normal	Yes	3				No
68	13.35	65	Normal	Yes	3				No
61	2.21	8	Normal	No	0				No
56.5	5.5	3	Normal	Yes	0				No
77.7	7.7	5	Normal	No	0				No
70.7	5.6	30	Normal	Yes	3				No
60	5.25	29	Normal	No	3				No
77	8.13	9	Normal	Yes	2				No
54.7	6.9	19	Normal	No	0				No
59.6	5	14	Normal	No	0				No
59.4	3.7	7	Normal	No	2				No
62.3	5.74	13	Normal	No	0				No
68	7.35	3	Normal	Yes	3				No
60	4.47	1	Normal	Yes	2				No
49	2.6	2	Normal	Yes	2				No
64	9.03	4	Normal	Yes	1				No
44	3.12	6	Normal	No	2				No
57	14.51	4	Normal	Yes	3				No
65	4.26	3	Normal	No	0				No
73	5.93	12	Normal	No	2				No
85	8.67	80	Normal	No	2				No
71	9.93	20	Normal	Yes	3				No
72	18.49	18	Normal	Yes	2				No
54	0.84	2	Normal	No	3				No
76	5.46	2	Normal	Yes	0				No
79	5.81	33	Normal	No	5				No
55	9.86	7	Normal	Yes	3				No
79	2.45	4	Normal	Yes	2				No
66	17.85	9	Normal	Yes	0				No
62	10.99	4	Normal	Yes	0				No
73	6.8	36	Normal	Yes	0				No
65	6.38	6	Normal	Yes	0				No
67	7.32	44	Normal	No	0				No
66.9	8	4	Normal	Yes	0				No
67	7.07	5	Normal	No	3				No
72	7.25	3	Normal	No	3				No
57	6.48	7	Normal	No	2				No
74	12.83	56	Normal	No	3				No
63	2.53	8	Normal	No	4				No
52.2	10.1	4	Normal	Yes	3				No
68	10.59	19	Normal	Yes	2				No
73.4	8.6	10	Normal	Yes	0				No
69.8	16.3	20	Nodule	Yes	1				No
80.5	15	16	Normal	Yes	3				No
45.7	10	14	Normal	No	2				No
62.6	9.1	3	Normal	Yes	0				No
76	6.87	7	Normal	Yes	0				No
76	4.12	2	Nodule	Yes	3				No
76	3.89	2	Normal	Yes	3				No
73.2	11	7	Normal	Yes	3				No
74	5.34	50	Normal	No	3				No
77.5	15	50	Normal	Yes	5				No
58.1	2.7	5	Normal	No	2				No
59.4	11.1	37	Normal	No	0				No
69.5	4.2	16	Normal	No	3				No
62	11.11	1	Normal	Yes	3				No
67.2	8	5	Normal	Yes	3				No
59	9.27	3	Normal	Yes	0				No
65	8.1	21	Normal	Yes	3				No
65	6.69	6	Normal	Yes	2				No
49	5.46	1	Normal	Yes	0				No
72	8.35	8	Normal	Yes	3				No
52	4.21	2	Normal	Yes	3				No
75	5.88	6	Normal	Yes	2				No
50	6.75	2	Normal	Yes	3				No
62	2.8	1	Normal	Yes	3				No
64	2.57	1	Normal	Yes	2				No
69	15.21	15	Normal	Yes	3				No
71	1.06	4	Nodule	No	0				No
57	14.51	9	Normal	Yes	2				No
62	14.89	3	Normal	Yes	4				No
71	9.04	4	Normal	Yes	3				No
62	11.37	2	Normal	Yes	3				No
63	4.97	22	Normal	No	4				No
69	22.46	77	Normal	Yes	1				No
74	3.87	9	Normal	No	0				No
64	8.65	1	Normal	Yes	3				No
74	9.35	4	Normal	Yes	0				No
59	10.7	4	Normal	Yes	2				No
55	9	3	Normal	No	2				No
70	1.12	7	Normal	No	0				No
65	4.64	4	Normal	Yes	0				No
72	4.47	22	Normal	No	1				No
64	5.67	5	Normal	No	0				No
66	4.18	27	Nodule	No	2				No
73	4.88	2	Nodule	Yes	0				No
64	14.71	32	Normal	Yes	3				No
68	2.46	2	Normal	Yes	0				No
60	3.72	12	Normal	No	0				No
72.4	7.27	33	Nodule	Yes	0				No
63.3	6.7	11	Normal	No	1				No
63	8.31	2	Normal	Yes	3				No
74.3	5.7	14	Normal	Yes	3				No
54.4	6.7	2	Normal	Yes	3				No
65.6	4.1	2	Normal	Yes	4				No
61.8	-99	29	Normal	Yes	3				No
67.8	5.5	2	Normal	No	0				No
62.3	5.1	1	Normal	Yes	2				No
60.2	4.9	18	Normal	Yes	0				No
74	3.8	2	Nodule	Yes	3				No
65.9	8.8	6	Normal	Yes	3				No
58.1	4.7	20	Normal	Yes	2				No
61.7	8.4	6	Normal	No	3				No
67.3	6.5	61	Normal	No	3				No
49.5	11.36	8	Not Available	Yes	3				No
63.7	5	11	Normal	No	3				No
56.7	6.75	2	Not Available	No	3				No
57.4	6.5	10	Not Available	No	2				No
75	4.75	9	Normal	No	3				No
54.2	-99	3	Not Available	No	0				No
77	15.2	13	Not Available	Yes	3				No
51.3	3.4	5	Normal	No	3				No
64.5	6.7	23	Not Available	No	4				No
71.4	3.25	10	Normal	No	3				No
67.1	7.125	2	Not Available	Yes	0				No
65.6	12.4	31	Normal	Yes	0				No
65	5.7	7	Not Available	Yes	0				No
66.6	4.4	3	Normal	Yes	2				No
73.3	7.08	13	Normal	Yes	3				No
63.2	3.9	21	Normal	No	4				No
64.9		14	Not Available	Yes	2				No
50		3	Normal	No	0				No
70.7		4	Normal	Yes	0				No
68.5		90	Not Available	Yes	0				No
54.6		5	Normal	No	0				No
56.5		9			4				No
61.7		1	Normal	Yes	3				No
66.2		3	Normal	No	0				No
67		26	Not Available	No	1				No
57.9		4	Normal	Yes	3				No
76.5		30	Normal	No	0				No
72.2		10	Normal	No	0				No
67.6		7	Normal	No	0				No
57		30	Normal	Yes	0				No
60.6		6	Normal	Yes	0				No
64.9		51	Nodule	No	3				No
57.6		4	Not Available	Yes	0				No
63.3	16.5	4	Normal	Yes	0				No
56	5.8	10	Normal	No	0				No
69.5		15	Normal	No	3				No
71.5	3.38	9	Normal	No	2				No
71.3	3.1	15	Normal	No	0				No
59.6	4.5	19	Normal	Yes	0				No
69.7		84	Not Available	No	3				No
65.7		8	Not Available	Yes	3				No
66.7		6	Normal	Yes	2				No
58.2		20	Normal	No	2				No
60.8		6	Normal	Yes	0				No
72.8		23	Nodule	No	0				No
67.4		11	Normal	Yes	3				No
55.7		3	Not Available	Yes	0				No
76.7		12	Normal	No	4				No
50.8		1	Normal	Yes	0				No
74.9		12	Nodule	Yes	0				No
59.7		5	Normal	Yes	3				No
71.8	6	57	Normal	Yes	4	6	3	3	Yes
62.9	12	35	Nodule	Yes	4	8	4	4	Yes
65.6	4.2	14	Normal	No	3	6	3	3	Yes
62.7	8.2	2	Normal	Yes	3	0	0	0	Yes
58.9	6.3	8	Normal	Yes	3	0	0	0	Yes
72	3.54	27	Normal	No	4	7	3	4	Yes
71	3.64	15	Normal	No	0	0	0	0	Yes
71	5.02	23	Normal	No	3	7	3	4	Yes
67	7.51	5	Normal	Yes	4	0	0	0	Yes
61.5	4.21	6	Normal	Yes	5	6	3	3	Yes
67	24.54	30	Normal	Yes	0	0	0	0	Yes
62.3	12	69	Normal	Yes	3	0	0	0	Yes
64	3.39	10	Normal	No	3	7	4	3	Yes
61	8.88	2	Normal	Yes	0	0	0	0	Yes
60	4.47	5	Normal	Yes	3	7	3	4	Yes
61.5	5.02	8	Nodule	Yes	2	0	0	0	Yes
62	9.92	37	Normal	No	0	6	3	3	Yes
55.6	13.8	12	Normal	Yes	3	0	0	0	Yes
54	5.93	1	Normal	Yes	3	0	0	0	Yes
78	8.95	37	Normal	Yes	0	0	0	0	Yes
78	3.05	1	Normal	Yes	3	6	3	3	Yes
76	6.57	9	Normal	Yes	4	0	0	0	Yes
61	6.92	9	Normal	Yes	3	0	0	0	Yes
68	6.25	5	Normal	Yes	4	7	3	4	Yes
59	4.47	29	Normal	No	3	0	0	0	Yes
70	5.24	22	Normal	No	2	0	0	0	Yes
60	6.31	20	Normal	No	1	0	0	0	Yes
66	8.6	5	Normal	Yes	3	0	0	0	Yes
52	3.53	15	Normal	No	2	6	3	3	Yes
72	26.97	31	Normal	Yes	0	0	0	0	Yes
63	4.78	61	Normal	No	4	7	3	4	Yes
66.5	14.03	31	Normal	Yes	2	0	0	0	Yes
57.7	1.62	5	Nodule	Yes	3	0	0	0	Yes
72.4	10	28	Normal	Yes	3	0	0	0	Yes
53	1.52	1	Normal	Yes	4	0	0	0	Yes
	6.25	3	Normal	Yes	4	7	3	4	Yes
61	3.28	12	Normal	No	4	7	3	4	Yes
64	7.86	63	Normal	No	5	9	4	5	Yes
66.8	13.5	2	Normal	Yes	4	0	0	0	Yes
56.8	1.5	5	Normal	Yes	3	6	3	3	Yes
	11.63	6	Normal	Yes	4	0	0	0	Yes
69	7.02	32	Normal	No	4	7	3	4	Yes
58		10	Normal	Yes	3	6	3	3	Yes
63	5.62	47	Nodule	No	4	9	4	5	Yes
77	6.36	16	Normal	Yes	2	0	0	0	Yes
78	40.93	36	Normal	Yes	4	0	0	0	Yes
62.4	13	23	Normal	Yes	3	0	0	0	Yes
69	24.85	30	Normal	Yes	3	0	0	0	Yes
65.6	6	27	Normal	No	4	7	4	3	Yes
	6.07	2	Normal	Yes	4	0	0	0	Yes
54.9	8	8	Not Available	Yes	4	0	0	0	Yes
69	11.38	10	Normal	No	4	7	3	4	Yes
70	15.25	39	Normal	Yes	4	9	5	4	Yes
67.7	5.5	44	Nodule	Yes	5	9	4	5	Yes
71.1	4	37	Nodule	No	4	10	5	5	Yes
81	15.46	79	Normal	Yes	3	0	0	0	Yes
66.7	6.7	25	Normal	Yes	2	0	0	0	Yes
57	24.78	30	Normal	Yes	4	0	0	0	Yes
69	2.06	5	Nodule	No	4	6	3	3	Yes
69	2.2	4	Nodule	No	4	6	3	3	Yes
59.3	2.6	2	Normal	Yes	3	0	0	0	Yes
69	4.94	16	Normal	No	3	0	0	0	Yes
86	13.31	95	Nodule	No	4	6	3	3	Yes
55	9.5	4	Normal	Yes	3	0	0	0	Yes
74.3	3.1	9	Normal	No	3	6	3	3	Yes
76	11.73	34	Normal	Yes	4	0	0	0	Yes
45	7.75	36	Normal	No	5	7	3	4	Yes
74	4.98	19	Normal	No	2	9	4	5	Yes
63	8.24	73	Normal	No	4	7	3	4	Yes
69	7.65	44	Nodule	Yes	3	0	0	0	Yes
60	4.01	10	Normal	No	4	0	0	0	Yes
74.9	13.5	62	Normal	Yes	3	0	0	0	Yes
73	8.88	5	Normal	Yes	4	6	3	3	Yes
67	6.05	3	Normal	Yes	4	7	4	3	Yes
52	3.83	14	Normal	No	0	0	0	0	Yes
59	2.82	13	Normal	No	4	7	3	4	Yes
75	4.54	57	Nodule	No	4	9	4	5	Yes
72	6.62	43	Normal	No	3	7	3	4	Yes
78	33.98	33	Normal	Yes	3	7	4	3	Yes
75.1	7	10	Normal	Yes	4	0	0	0	Yes
78	3.21	2	Normal	Yes	3	0	0	0	Yes
75	12.23	85	Normal	Yes	3	6	3	3	Yes
73	4.7	11	Normal	No	5	7	3	4	Yes
63	4.42	32	Nodule	No	4	6	3	3	Yes
66	4	6	Normal	No	3	0	0	0	Yes
69	7.04	22	Normal	No	3	0	0	0	Yes
62	9.71	9	Normal	Yes	3	0	0	0	Yes
75	3.47	19	Nodule	No	2	0	0	0	Yes
75	3.47	33	Nodule	No	2	0	0	0	Yes
56	7.72	4	Normal	Yes	3	0	0	0	Yes
59	7.13	2	Normal	Yes	3	0	0	0	Yes
60.5	10.5	43	Normal	Yes	3	0	0	0	Yes
47	10.69	61	Nodule	No	4	7	3	4	Yes
79.1	6.1	24	Normal	Yes	1	0	0	0	Yes
72.8	7.6	35	Not Available	No	4	7	3	4	Yes
51.8	3.6	2	Normal	Yes	3	0	0	0	Yes
67.2	5.9	7	Normal	No	5	6	3	3	Yes
61.3	14.8	15	Normal	Yes	0	7	3	4	Yes
62.8	3.1	7	Normal	No	4	0	0	0	Yes
67.7	14.2	14	Normal	Yes	3	0	0	0	Yes
66.2	5.55	39	Normal	No	4	6	3	3	Yes
55.9	4.5	8	Normal	No	3	0	0	0	Yes
52.5	4.8	45	Normal	Yes	3	9	4	5	Yes
65.4	5.1	5.1	Nodule	No	5	0	0	0	Yes
56.3	10.8	12	Normal	Yes	3	0	0	0	Yes
69.8	10.5	2	Normal	No	4	8	4	4	Yes
78.2	7.8	2	Normal	No	5	0	0	0	Yes
64	4.8	5	Nodule	Yes	3	0	0	0	Yes
74.8	7.16	23	Normal	Yes	4	7	4	3	Yes
60.8	2.8	1	Not Available	Yes	3	6	3	3	Yes
63.5	3.3	10	Normal	No	4	6	3	3	Yes
61.5	7.1	12	Not Available	No	3	6	3	3	Yes
56.8	4.4	20	Normal	No	3	6	3	3	Yes
77	7.2	33	Normal	Yes	4	7	3	4	Yes
72.2	9.4	62	Normal	No	3	7	3	4	Yes
63.9	9.7	28	Normal	Yes	4	7	4	3	Yes
71	4.56	27	Normal	No	3	7	3	4	Yes
66.6	6.6	52	Nodule	No	5	9	4	5	Yes
83.6	4.4	91	Normal	No	0	0	0	0	Yes
61.2	3.5	15	Nodule	No	4	7	3	4	Yes
55.4	3	9	Nodule	No	3	0	0	0	Yes
60.8	4.1	44	Normal	No	4	7	3	4	Yes
56.4	26	19	Normal	Yes	5	10	5	5	Yes
68.7	8.4	46	Nodule	No	4	9	4	5	Yes
79	12.45	95	Normal	No	5	9	5	4	Yes
63.1	6.1	6	Normal	Yes	4	7	3	4	Yes
56.5	8.6	3	Normal	Yes	3	0	0	0	Yes
69.9	5.5	1	Normal	Yes	3	0	0	0	Yes
61	5	21	Normal	No	4	7	4	3	Yes
62.9	5.4	16	Normal	No	3	0	0	0	Yes
68.3	6.9	20	Normal	Yes	3	0	0	0	Yes
58.6	6.3	18	Normal	No	0	7	3	4	Yes
63.8	3.4	3	Normal	Yes	4	0	0	0	Yes
66.2	8.1	14	Normal	No	5	7	3	4	Yes
64.6	4.4	13	Normal	No	0	0	0	0	Yes
67.8	15	34	Normal	Yes	4	7	3	4	Yes
71.1		47	Normal	Yes	0	6	3	3	Yes
58.7	4.4	4	Normal	No	3	0	0	0	Yes
76.2	5.6	37	Normal	No	3	6	3	3	Yes
71	17.36	6	Normal	Yes	2	0	0	0	Yes
81.4		14	Nodule	Yes	4	0	0	0	Yes
66	4.1	12	Nodule	No	4	6	2	4	Yes
61.3	14	1	Normal	Yes	3	0	0	0	Yes
74.4		22	Normal	No	3	0	0	0	Yes
67.9	4.48	4	Normal	Yes	4	0	0	0	Yes
59.6	9.2	95	Normal	Yes	4	0	0	0	Yes
71.3	21.2	74	Normal	Yes	4	7	4	3	Yes
61	1.5	11	Normal	Yes	4	7	4	3	Yes
60.2	3.9	3	Normal	Yes	3	0	0	0	Yes
